# Supplementary material for: What Are the Key Factors for the Detection of Peptides Using Mass Spectrometry on Boron-Doped Diamond Surfaces?
Source: Nanomaterials (Basel). 2024 Jul 24;14(15):1241. doi: 10.3390/nano14151241 (PMC11314266; doi:10.3390/nano14151241)
Supplement: Supplementary file 1 [file nanomaterials-14-01241-s001.zip]

Archive with 1 entries (1 files):
- nanomaterials-3095581-supplementary.pdf
